# Supplementary material for: Treatment Patterns, Clinical Outcomes and Healthcare Costs of Advanced Non-Small Cell Lung Cancer: A Real-World Evaluation in Italy
Source: Cancers (Basel). 2021 Jul 29;13(15):3809. doi: 10.3390/cancers13153809 (PMC8345176; doi:10.3390/cancers13153809)
Supplement: Supplementary file 1 [file cancers-13-03809-s001.zip]

Archive with 1 entries (1 files):
- cancers-1279710-supplementary.pdf
